# Supplementary material for: Comparative Analysis of WRKY Genes Potentially Involved in Salt Stress Responses in Triticum turgidum L. ssp. durum
Source: Front Plant Sci. 2017 Jan 31;7:2034. doi: 10.3389/fpls.2016.02034 (PMC5281569; doi:10.3389/fpls.2016.02034)
Supplement: Supplementary file 2 [file DataSheet2.xlsx]

## Sheet: Feuil1
Table.S5. The novel LTR retrotransposons elements retrieved from the TE de novo analysis.
BAC14H23			Size	Annotation
	11269	11338	69	Name=REPEATMASKER_POACrepeatplus_11269_11338_Repeat_region_0004;ID=640;coverage=9.66;hit_full_size=735;Alias=RLX_11317;Target=RLX_11317%2086%2016;Note=TRSiTERTOOT00010%20LTR%2002.01.01.99%204565%20Triticum%20::%20MIPS%20repeat%20DataBase%20for%20Poaceae%2C%20Germany
	26471	26565	94	Name=REPEATMASKER_POACrepeatplus_26471_26565_Repeat_region_0016;ID=652;coverage=1.67;hit_full_size=5972;Alias=RLX_2893;Target=RLX_2893%203883%203784;Note=josephine_af326781-1part%20LTR%2002.01.01.99%204564%20Triticum%20::%20MIPS%20repeat%20DataBase%20for%20Poaceae%2C%20Germany
	67024	71701	4677	Name=REPEATMASKER_POACrepeatplus_67024_71701_Repeat_region_0053;ID=689;coverage=50.34;hit_full_size=9342;Alias=RLX_162977;Target=RLX_162977%207098%202396;Note=LTR_HVVMRX83KhA0092B12_v55_c2_291%20LTR%2002.01.01.99%204513%20Hordeum%20::%20MIPS%20repeat%20DataBase%20for%20Poaceae%2C%20Germany
	73300	77559	4259	Name=REPEATMASKER_POACrepeatplus_73300_77559_Repeat_region_0057;ID=693;coverage=38.33;hit_full_size=11235;Alias=ctgE_rep_0028;Target=ctgE_rep_0028%204122%208427;Note=Transposable%20Element%20identification%20on%20wheat%20chromosome%203B%20made%20by%20F.%20Choulet%20from%20GDEC%20RLX_unnamedfam31_3B_076_J01-1%2C%20LTR_Unknown%2C%20LTR_Unknown_31%2C%20complete
	77976	78098	122	Name=REPEATMASKER_POACrepeatplus_75313_77558_Repeat_region_0058;ID=694;coverage=17.73;hit_full_size=12800;Alias=RLX_158960;Target=RLX_158960%206272%204004;Note=trep4237%20LTR%2002.01.01.99%204565%20Triticum%20::%20MIPS%20repeat%20DataBase%20for%20Poaceae%2C%20Germany
	95390	96595	1205	Name=REPEATMASKER_POACrepeatplus_77976_78098_Repeat_region_0060;ID=696;coverage=8.76;hit_full_size=1392;Alias=ctgF_rep_0231;Target=ctgF_rep_0231%20613%20492;Note=Transposable%20Element%20identification%20on%20wheat%20chromosome%203B%20made%20by%20F.%20Choulet%20from%20GDEC%20RLX_unnamedfam2_3B_074_B05-1%2C%20LTR_Unknown%2C%20LTR_Unknown_2%2C%20fragmented
	97294	97372	78	Name=REPEATMASKER_POACrepeatplus_95390_96595_Repeat_region_0065;ID=701;coverage=9.31;hit_full_size=12800;Alias=RLX_158960;Target=RLX_158960%203698%202507;Note=trep4237%20LTR%2002.01.01.99%204565%20Triticum%20::%20MIPS%20repeat%20DataBase%20for%20Poaceae%2C%20Germany
	110851	112192	1341	Name=REPEATMASKER_POACrepeatplus_97294_97372_Repeat_region_0066;ID=702;coverage=8.23;hit_full_size=911;Alias=sr2_rep_0198;Target=sr2_rep_0198%20701%20627;Note=Transposable%20Element%20identification%20on%20wheat%20chromosome%203B%20made%20by%20F.%20Choulet%20from%20GDEC%20RLX_unnamedfam39_3B_101_P11-1%2C%20LTR_Unknown%2C%20LTR_Unknown_39%2C%20fragmented
	111874	113145	1271	Name=REPEATMASKER_POACrepeatplus_110851_112192_Repeat_region_0077;ID=713;coverage=12.31;hit_full_size=11303;Alias=RLX_161495;Target=RLX_161495%209485%208095;Note=LTR_HVVMRX83khA0031C08_v64_c1_736%20LTR%2002.01.01.99%204513%20Hordeum%20::%20MIPS%20repeat%20DataBase%20for%20Poaceae%2C%20Germany
	128363	130166	1803	Name=REPEATMASKER_POACrepeatplus_111874_113145_Repeat_region_0078;ID=714;coverage=11.35;hit_full_size=11303;Alias=RLX_161495;Target=RLX_161495%208351%207069;Note=LTR_HVVMRX83khA0031C08_v64_c1_736%20LTR%2002.01.01.99%204513%20Hordeum%20::%20MIPS%20repeat%20DataBase%20for%20Poaceae%2C%20Germany
	130028	130214	186	Name=REPEATMASKER_POACrepeatplus_128363_130166_Repeat_region_0089;ID=725;coverage=25.87;hit_full_size=6977;Alias=RLX_66768;Target=RLX_66768%201%201805;Note=LTR_AC216573.1_209%20LTR%2002.01.01.99%204565%20Triticum%20::%20MIPS%20repeat%20DataBase%20for%20Poaceae%2C%20Germany
	130299	131224	925	Name=REPEATMASKER_POACrepeatplus_130028_130214_Repeat_region_0090;ID=726;coverage=2.86;hit_full_size=6538;Alias=RLX_66986;Target=RLX_66986%201868%202054;Note=LTR_AM932689.1_277%20LTR%2002.01.01.99%204565%20Triticum%20::%20MIPS%20repeat%20DataBase%20for%20Poaceae%2C%20Germany
	130523	132849	2326	Name=REPEATMASKER_POACrepeatplus_130299_131224_Repeat_region_0091;ID=727;coverage=13.32;hit_full_size=6977;Alias=RLX_66768;Target=RLX_66768%201698%202626;Note=LTR_AC216573.1_209%20LTR%2002.01.01.99%204565%20Triticum%20::%20MIPS%20repeat%20DataBase%20for%20Poaceae%2C%20Germany
	132849	134629	1780	Name=REPEATMASKER_POACrepeatplus_130523_132849_Repeat_region_0092;ID=728;coverage=35.04;hit_full_size=6673;Alias=RLX_66988;Target=RLX_66988%202425%204762;Note=LTR_AY663392.1_326%20LTR%2002.01.01.99%204565%20Triticum%20::%20MIPS%20repeat%20DataBase%20for%20Poaceae%2C%20Germany
	134631	141384	6753	Name=REPEATMASKER_POACrepeatplus_132849_134629_Repeat_region_0093;ID=729;coverage=27.10;hit_full_size=6538;Alias=RLX_66986;Target=RLX_66986%204723%206494;Note=LTR_AM932689.1_277%20LTR%2002.01.01.99%204565%20Triticum%20::%20MIPS%20repeat%20DataBase%20for%20Poaceae%2C%20Germany
	148718	148830	112	Name=REPEATMASKER_POACrepeatplus_134631_141384_Repeat_region_0094;ID=730;coverage=96.12;hit_full_size=7033;Alias=RLX_66891;Target=RLX_66891%206760%201;Note=LTR_DQ537337.1_384%20LTR%2002.01.01.99%204565%20Triticum%20::%20MIPS%20repeat%20DataBase%20for%20Poaceae%2C%20Germany
	155871	156125	254	Name=REPEATMASKER_POACrepeatplus_148718_148830_Repeat_region_0102;ID=738;coverage=0.83;hit_full_size=13669;Alias=RLX_161703;Target=RLX_161703%2011734%2011621;Note=LTR_HVVMRXALLeA0315F15_ipk9_c2_1786%20LTR%2002.01.01.99%204513%20Hordeum%20::%20MIPS%20repeat%20DataBase%20for%20Poaceae%2C%20Germany
BAC909L16
	4602	4842	240	Name=REPEATMASKER_POACrepeatplus_4602_4842_Repeat_region_0006;ID=686;coverage=4.07;hit_full_size=6072;Alias=RLX_68326;Target=RLX_68326%203831%204077;Note=Bd2_RLX_17%20LTR%2002.01.01.99%2015368%20Brachypodium%20::%20MIPS%20repeat%20DataBase%20for%20Poaceae%2C%20Germany
	22002	22179	177	Name=REPEATMASKER_POACrepeatplus_22002_22179_Repeat_region_0031;ID=711;coverage=5.19;hit_full_size=3390;Alias=RLX_162362;Target=RLX_162362%20897%20722;Note=LTR_HVVMRXALLhA0204M14_v32_c1_2140%20LTR%2002.01.01.99%204513%20Hordeum%20::%20MIPS%20repeat%20DataBase%20for%20Poaceae%2C%20Germany
	25159	26416	1257	Name=REPEATMASKER_POACrepeatplus_25159_26416_Repeat_region_0034;ID=714;coverage=10.54;hit_full_size=11808;Alias=RLX_66817;Target=RLX_66817%203806%202563;Note=LTR_AM932686.1_276%20LTR%2002.01.01.99%204565%20Triticum%20::%20MIPS%20repeat%20DataBase%20for%20Poaceae%2C%20Germany
	25159	25882	723	Name=REPEATMASKER_POACrepeatplus_25159_25882_Repeat_region_0035;ID=715;coverage=5.95;hit_full_size=12120;Alias=RLX_66798;Target=RLX_66798%208137%208857;Note=LTR_AM932681.1_251%20LTR%2002.01.01.99%204565%20Triticum%20::%20MIPS%20repeat%20DataBase%20for%20Poaceae%2C%20Germany
	36531	37002	471	Name=REPEATMASKER_POACrepeatplus_36531_37002_Repeat_region_0043;ID=723;coverage=4.47;hit_full_size=10508;Alias=RLX_162757;Target=RLX_162757%209494%209025;Note=LTR_HVVMRXALLhA0357G07_v36_c4_2451%20LTR%2002.01.01.99%204513%20Hordeum%20::%20MIPS%20repeat%20DataBase%20for%20Poaceae%2C%20Germany
	44191	47860	3669	Name=REPEATMASKER_POACrepeatplus_44191_47860_Repeat_region_0046;ID=726;coverage=29.98;hit_full_size=12260;Alias=RLX_66953;Target=RLX_66953%205091%201416;Note=LTR_AC200780.1_20_2frag%20LTR%2002.01.01.99%204565%20Triticum%20::%20MIPS%20repeat%20DataBase%20for%20Poaceae%2C%20Germany
	103372	103426	54	Name=REPEATMASKER_POACrepeatplus_103372_103426_Repeat_region_0077;ID=757;coverage=0.76;hit_full_size=7201;Alias=RLX_66949;Target=RLX_66949%205569%205623;Note=LTR_EU660901.1_449%20LTR%2002.01.01.99%204565%20Triticum%20::%20MIPS%20repeat%20DataBase%20for%20Poaceae%2C%20Germany
BAC789O23
	6126	12767	6641	Name=REPEATMASKER_POACrepeatplus_6126_12767_Repeat_region_0011;ID=2308;coverage=54.11;hit_full_size=12260;Alias=RLX_66953;Target=RLX_66953%20362%206995;Note=LTR_AC200780.1_20_2frag%20LTR%2002.01.01.99%204565%20Triticum%20::%20MIPS%20repeat%20DataBase%20for%20Poaceae%2C%20Germany
	30097	31810	1713	Name=REPEATMASKER_POACrepeatplus_30097_31810_Repeat_region_0017;ID=2314;coverage=19.19;hit_full_size=9179;Alias=RLX-comp-chim_3bSeqIt2-L-B333-Map1;Target=RLX-comp-chim_3bSeqIt2-L-B333-Map1%203020%204780;Note=TEdenovo%20Transposable%20Element%20identification%20on%20wheat%20chromosome%203B%20made%20by%20V.%20Jamilloux%20from%20URGI
	33323	37062	3739	Name=REPEATMASKER_POACrepeatplus_33323_37062_Repeat_region_0019;ID=2316;coverage=40.82;hit_full_size=9179;Alias=RLX-comp-chim_3bSeqIt2-L-B333-Map1;Target=RLX-comp-chim_3bSeqIt2-L-B333-Map1%204775%208521;Note=TEdenovo%20Transposable%20Element%20identification%20on%20wheat%20chromosome%203B%20made%20by%20V.%20Jamilloux%20from%20URGI
	78545	78885	340	Name=REPEATMASKER_POACrepeatplus_78545_78885_Repeat_region_0047;ID=2344;coverage=5.08;hit_full_size=6797;Alias=ctgB_rep_0089;Target=ctgB_rep_0089%20482%20138;Note=Transposable%20Element%20identification%20on%20wheat%20chromosome%203B%20made%20by%20F.%20Choulet%20from%20GDEC%20RLX_Gujog_3B_078_G10-1%2C%20LTR_Unknown%2C%20Gujog%2C%20complete
	78546	78841	295	Name=REPEATMASKER_POACrepeatplus_78546_78841_Repeat_region_0048;ID=2345;coverage=3.32;hit_full_size=9042;Alias=RLX_66629;Target=RLX_66629%20470%20171;Note=LTR_AC200777.1_17%20LTR%2002.01.01.99%204565%20Triticum%20::%20MIPS%20repeat%20DataBase%20for%20Poaceae%2C%20Germany
	96000	105118	9118	Name=REPEATMASKER_POACrepeatplus_96000_105118_Repeat_region_0051;ID=2348;coverage=100.00;hit_full_size=9112;Alias=RLX_66711;Target=RLX_66711%209112%201;Note=LTR_AC207931.1_132%20LTR%2002.01.01.99%204565%20Triticum%20::%20MIPS%20repeat%20DataBase%20for%20Poaceae%2C%20Germany
	107499	108707	1208	Name=REPEATMASKER_POACrepeatplus_107499_108707_Repeat_region_0054;ID=2351;coverage=6.64;hit_full_size=18189;Alias=RLX_66669;Target=RLX_66669%201207%201;Note=LTR_AC200828.1_75%20LTR%2002.01.01.99%204565%20Triticum%20::%20MIPS%20repeat%20DataBase%20for%20Poaceae%2C%20Germany
	112598	112832	234	Name=REPEATMASKER_POACrepeatplus_112598_112832_Repeat_region_0058;ID=2355;coverage=2.32;hit_full_size=9703;Alias=RLX_162350;Target=RLX_162350%201572%201348;Note=LTR_HVVMRX83KhA0201C07_v69_c1_636%20LTR%2002.01.01.99%204513%20Hordeum%20::%20MIPS%20repeat%20DataBase%20for%20Poaceae%2C%20Germany
	112636	113876	1240	Name=REPEATMASKER_POACrepeatplus_112636_113876_Repeat_region_0059;ID=2356;coverage=12.91;hit_full_size=9597;Alias=RLX_66630;Target=RLX_66630%209597%208359;Note=LTR_AC200778.1_18%20LTR%2002.01.01.99%204565%20Triticum%20::%20MIPS%20repeat%20DataBase%20for%20Poaceae%2C%20Germany
	115275	115324	49	Name=REPEATMASKER_POACrepeatplus_115275_115324_Repeat_region_0065;ID=2362;coverage=0.52;hit_full_size=9635;Alias=RLX_39795;Target=RLX_39795%208143%208192;Note=LTR_Sb_chr_01_697%20LTR%2002.01.01.99%204558%20Sorghum%20::%20MIPS%20repeat%20DataBase%20for%20Poaceae%2C%20Germany
	132567	132629	62	Name=REPEATMASKER_POACrepeatplus_132567_132629_Repeat_region_0072;ID=2369;coverage=0.50;hit_full_size=12188;Alias=RLX_162750;Target=RLX_162750%204599%204659;Note=LTR_HVVMRXALLhA0341G11_v10_c3_2417%20LTR%2002.01.01.99%204513%20Hordeum%20::%20MIPS%20repeat%20DataBase%20for%20Poaceae%2C%20Germany
	136603	145246	8643	Name=REPEATMASKER_POACrepeatplus_136603_145246_Repeat_region_0074;ID=2371;coverage=90.26;hit_full_size=9481;Alias=RLX_66643;Target=RLX_66643%208558%201;Note=LTR_AC200794.1_36%20LTR%2002.01.01.99%204565%20Triticum%20::%20MIPS%20repeat%20DataBase%20for%20Poaceae%2C%20Germany
	145247	147610	2363	Name=REPEATMASKER_POACrepeatplus_145247_147610_Repeat_region_0075;ID=2372;coverage=25.49;hit_full_size=9179;Alias=RLX-comp-chim_3bSeqIt2-L-B333-Map1;Target=RLX-comp-chim_3bSeqIt2-L-B333-Map1%206839%209178;Note=TEdenovo%20Transposable%20Element%20identification%20on%20wheat%20chromosome%203B%20made%20by%20V.%20Jamilloux%20from%20URGI
	147650	148235	585	Name=REPEATMASKER_POACrepeatplus_147650_148235_Repeat_region_0076;ID=2373;coverage=6.14;hit_full_size=9540;Alias=RLX_66922;Target=RLX_66922%209184%208599;Note=LTR_EF081030.1_420%20LTR%2002.01.01.99%204565%20Triticum%20::%20MIPS%20repeat%20DataBase%20for%20Poaceae%2C%20Germany
	159606	159811	205	Name=REPEATMASKER_POACrepeatplus_159606_159811_Repeat_region_0086;ID=2383;coverage=10.65;hit_full_size=1971;Alias=RLX_fam18_Martin;Target=RLX_fam18_Martin%20656%20447;Note=TEdenovo%20Transposable%20Element%20identification%20on%20wheat%20chromosome%203B%20made%20by%20V.%20Jamilloux%20from%20URGI
BAC325C7
	28890	32912	4022	Name=REPEATMASKER_POACrepeatplus_28890_32912_Repeat_region_0030;ID=2567;coverage=44.29;hit_full_size=9011;Alias=RLX-comp-chim_3bSeqIt2-L-B371-Map1;Target=RLX-comp-chim_3bSeqIt2-L-B371-Map1%201%203991;Note=TEdenovo%20Transposable%20Element%20identification%20on%20wheat%20chromosome%203B%20made%20by%20V.%20Jamilloux%20from%20URGI
	33775	33818	43	Name=REPEATMASKER_POACrepeatplus_33775_33818_Repeat_region_0032;ID=2569;coverage=0.25;hit_full_size=17760;Alias=RLX_66767;Target=RLX_66767%208544%208587;Note=LTR_AC216573.1_208%20LTR%2002.01.01.99%204565%20Triticum%20::%20MIPS%20repeat%20DataBase%20for%20Poaceae%2C%20Germany
	33794	33989	195	Name=REPEATMASKER_POACrepeatplus_33794_33989_Repeat_region_0033;ID=2570;coverage=3.14;hit_full_size=6304;Alias=ctgE_rep_0052;Target=ctgE_rep_0052%205477%205674;Note=Transposable%20Element%20identification%20on%20wheat%20chromosome%203B%20made%20by%20F.%20Choulet%20from%20GDEC%20RLX_unnamedfam16_3B_059_I05-1%2C%20LTR_Unknown%2C%20LTR_Unknown_16%2C%20complete
	35351	41533	6182	Name=REPEATMASKER_POACrepeatplus_35351_41533_Repeat_region_0036;ID=2573;coverage=70.92;hit_full_size=8709;Alias=ctgG_rep_0080;Target=ctgG_rep_0080%201668%207843;Note=Transposable%20Element%20identification%20on%20wheat%20chromosome%203B%20made%20by%20F.%20Choulet%20from%20GDEC%20RLX_unnamedfam20_3B_011_E05-1%2C%20LTR_Unknown%2C%20LTR_Unknown_20%2C%20complete
	45563	49413	3850	Name=REPEATMASKER_POACrepeatplus_45563_49413_Repeat_region_0041;ID=2578;coverage=38.49;hit_full_size=9981;Alias=RLX_66742;Target=RLX_66742%202009%205850;Note=LTR_AC207956.1_175%20LTR%2002.01.01.99%204565%20Triticum%20::%20MIPS%20repeat%20DataBase%20for%20Poaceae%2C%20Germany
	52073	57107	5034	Name=REPEATMASKER_POACrepeatplus_52073_57107_Repeat_region_0043;ID=2580;coverage=55.85;hit_full_size=9011;Alias=RLX-comp-chim_3bSeqIt2-L-B371-Map1;Target=RLX-comp-chim_3bSeqIt2-L-B371-Map1%203979%209011;Note=TEdenovo%20Transposable%20Element%20identification%20on%20wheat%20chromosome%203B%20made%20by%20V.%20Jamilloux%20from%20URGI
	57189	61944	4755	Name=REPEATMASKER_POACrepeatplus_57189_61944_Repeat_region_0045;ID=2582;coverage=47.63;hit_full_size=9981;Alias=RLX_66742;Target=RLX_66742%203004%207757;Note=LTR_AC207956.1_175%20LTR%2002.01.01.99%204565%20Triticum%20::%20MIPS%20repeat%20DataBase%20for%20Poaceae%2C%20Germany
	69806	79402	9596	Name=REPEATMASKER_POACrepeatplus_69806_79402_Repeat_region_0049;ID=2586;coverage=62.79;hit_full_size=15264;Alias=RLX_160122;Target=RLX_160122%2014893%205310;Note=LTR_HVVMRXALLeA0322A20_ipk3_c1_1797%20LTR%2002.01.01.99%204513%20Hordeum%20::%20MIPS%20repeat%20DataBase%20for%20Poaceae%2C%20Germany
	79393	88408	9015	Name=REPEATMASKER_POACrepeatplus_79393_88408_Repeat_region_0051;ID=2588;coverage=100.00;hit_full_size=9031;Alias=RLX_66792;Target=RLX_66792%201%209031;Note=LTR_AM050694.1_244%20LTR%2002.01.01.99%204565%20Triticum%20::%20MIPS%20repeat%20DataBase%20for%20Poaceae%2C%20Germany
	118343	126498	8155	Name=REPEATMASKER_POACrepeatplus_118343_126498_Repeat_region_0078;ID=2615;coverage=78.90;hit_full_size=10432;Alias=RLX_161858;Target=RLX_161858%202008%2010238;Note=LTR_HVVMRXALLhA0359A01_v36_c1_2456%20LTR%2002.01.01%204513%20Hordeum%20::%20MIPS%20repeat%20DataBase%20for%20Poaceae%2C%20Germany
	133968	134063	95	Name=REPEATMASKER_POACrepeatplus_133968_134063_Repeat_region_0082;ID=2619;coverage=0.62;hit_full_size=15382;Alias=RLX_160270;Target=RLX_160270%2012439%2012533;Note=LTR_HVVMRXALLrA0170N05_ipk21_c4_3886%20LTR%2002.01.01.99%204513%20Hordeum%20::%20MIPS%20repeat%20DataBase%20for%20Poaceae%2C%20Germany
	134084	135708	1624	Name=REPEATMASKER_POACrepeatplus_134084_135708_Repeat_region_0084;ID=2621;coverage=76.55;hit_full_size=2145;Alias=RLX-incomp-chim_3bSeqIt2-B-G12568-Map3;Target=RLX-incomp-chim_3bSeqIt2-B-G12568-Map3%202145%20504;Note=TEdenovo%20Transposable%20Element%20identification%20on%20wheat%20chromosome%203B%20made%20by%20V.%20Jamilloux%20from%20URGI
	147430	149192	1762	Name=REPEATMASKER_POACrepeatplus_147430_149192_Repeat_region_0093;ID=2630;coverage=10.27;hit_full_size=17258;Alias=RLX_66654;Target=RLX_66654%2016087%2014316;Note=LTR_AC200807.1_50%20LTR%2002.01.01.99%204565%20Triticum%20::%20MIPS%20repeat%20DataBase%20for%20Poaceae%2C%20Germany
BAC473J01
	807	855	48	Name=REPEATMASKER_POACrepeatplus_807_855_Repeat_region_0004;ID=1266;coverage=1.24;hit_full_size=3954;Alias=RLX_fam22_unnamedfam28;Target=RLX_fam22_unnamedfam28%20857%20905;Note=TEdenovo%20Transposable%20Element%20identification%20on%20wheat%20chromosome%203B%20made%20by%20V.%20Jamilloux%20from%20URGI
	26590	31307	4717	Name=REPEATMASKER_POACrepeatplus_26590_31307_Repeat_region_0030;ID=1292;coverage=56.83;hit_full_size=8292;Alias=RLX_66770;Target=RLX_66770%207008%202297;Note=LTR_AC216579.1_212%20LTR%2002.01.01.99%204565%20Triticum%20::%20MIPS%20repeat%20DataBase%20for%20Poaceae%2C%20Germany
	54175	55127	952	Name=REPEATMASKER_POACrepeatplus_54175_55127_Repeat_region_0034;ID=1296;coverage=6.28;hit_full_size=15080;Alias=RLX_160348;Target=RLX_160348%202658%203604;Note=LTR_HVVMRX83KhA0058F02_v72_c1_174%20LTR%2002.01.01.99%204513%20Hordeum%20::%20MIPS%20repeat%20DataBase%20for%20Poaceae%2C%20Germany
	64366	64958	592	Name=REPEATMASKER_POACrepeatplus_64366_64958_Repeat_region_0038;ID=1300;coverage=5.64;hit_full_size=10381;Alias=RLX_162112;Target=RLX_162112%209797%2010381;Note=LTR_HVVMRX83KhA0168O15_v71_c1_536%20LTR%2002.01.01.99%204513%20Hordeum%20::%20MIPS%20repeat%20DataBase%20for%20Poaceae%2C%20Germany
	104524	106946	2422	Name=REPEATMASKER_POACrepeatplus_104524_106946_Repeat_region_0081;ID=1343;coverage=28.28;hit_full_size=8664;Alias=RLX_66955;Target=RLX_66955%201%202450;Note=LTR_AC207921.1_124_2frag%20LTR%2002.01.01.99%204565%20Triticum%20::%20MIPS%20repeat%20DataBase%20for%20Poaceae%2C%20Germany
	106948	113512	6564	Name=REPEATMASKER_POACrepeatplus_106948_113512_Repeat_region_0082;ID=1344;coverage=100.00;hit_full_size=6586;Alias=RLX_66977;Target=RLX_66977%206586%201;Note=LTR_AC207950.1_160%20LTR%2002.01.01.99%204565%20Triticum%20::%20MIPS%20repeat%20DataBase%20for%20Poaceae%2C%20Germany
	113518	115181	1663	Name=REPEATMASKER_POACrepeatplus_113518_115181_Repeat_region_0084;ID=1346;coverage=20.55;hit_full_size=8104;Alias=RLX_66637;Target=RLX_66637%201%201665;Note=LTR_AC200788.1_28%20LTR%2002.01.01.99%204565%20Triticum%20::%20MIPS%20repeat%20DataBase%20for%20Poaceae%2C%20Germany
	115182	121810	6628	Name=REPEATMASKER_POACrepeatplus_115182_121810_Repeat_region_0085;ID=1347;coverage=72.06;hit_full_size=9169;Alias=RLX_66708;Target=RLX_66708%202389%208995;Note=LTR_AC207923.1_129%20LTR%2002.01.01.99%204565%20Triticum%20::%20MIPS%20repeat%20DataBase%20for%20Poaceae%2C%20Germany
	135692	136127	435	Name=REPEATMASKER_POACrepeatplus_135692_136127_Repeat_region_0088;ID=1350;coverage=9.70;hit_full_size=4462;Alias=RLX_161019;Target=RLX_161019%204293%203861;Note=LTR_HVVMRXALLeA0137E17_ipk2_c3_1470%20LTR%2002.01.01.99%204513%20Hordeum%20::%20MIPS%20repeat%20DataBase%20for%20Poaceae%2C%20Germany
	136555	136594	39	Name=REPEATMASKER_POACrepeatplus_136555_136594_Repeat_region_0090;ID=1352;coverage=0.46;hit_full_size=8928;Alias=RLX_28573;Target=RLX_28573%204755%204715;Note=rn_83-55_retroryza%20LTR%2002.01.01.99%204530%20Oryza%20::%20MIPS%20repeat%20DataBase%20for%20Poaceae%2C%20Germany
BAC493B21
	15450	15514	64	Name=REPEATMASKER_POACrepeatplus_15450_15514_Repeat_region_0008;ID=984;coverage=0.92;hit_full_size=7201;Alias=RLX_66949;Target=RLX_66949%205566%205631;Note=LTR_EU660901.1_449%20LTR%2002.01.01.99%204565%20Triticum%20::%20MIPS%20repeat%20DataBase%20for%20Poaceae%2C%20Germany
	15461	17079	1618	Name=REPEATMASKER_POACrepeatplus_15461_17079_Repeat_region_0009;ID=985;coverage=9.43;hit_full_size=17258;Alias=RLX_66654;Target=RLX_66654%201%201628;Note=LTR_AC200807.1_50%20LTR%2002.01.01.99%204565%20Triticum%20::%20MIPS%20repeat%20DataBase%20for%20Poaceae%2C%20Germany
	16309	17170	861	Name=REPEATMASKER_POACrepeatplus_16309_17170_Repeat_region_0010;ID=986;coverage=13.77;hit_full_size=6123;Alias=RLX_66885;Target=RLX_66885%208%20850;Note=LTR_DQ537335.1_376%20LTR%2002.01.01.99%204565%20Triticum%20::%20MIPS%20repeat%20DataBase%20for%20Poaceae%2C%20Germany
	20867	27857	6990	Name=REPEATMASKER_POACrepeatplus_20867_27857_Repeat_region_0013;ID=989;coverage=100.00;hit_full_size=7089;Alias=RLX_66649;Target=RLX_66649%201%207089;Note=LTR_AC200799.1_44%20LTR%2002.01.01.99%204565%20Triticum%20::%20MIPS%20repeat%20DataBase%20for%20Poaceae%2C%20Germany
	27852	34662	6810	Name=REPEATMASKER_POACrepeatplus_27852_34662_Repeat_region_0014;ID=990;coverage=65.56;hit_full_size=10446;Alias=RLX_66641;Target=RLX_66641%203599%2010446;Note=LTR_AC200793.1_34%20LTR%2002.01.01.99%204565%20Triticum%20::%20MIPS%20repeat%20DataBase%20for%20Poaceae%2C%20Germany
	41206	41437	231	Name=REPEATMASKER_POACrepeatplus_41206_41437_Repeat_region_0018;ID=994;coverage=2.56;hit_full_size=8911;Alias=RLX_67002;Target=RLX_67002%20692%20919;Note=LTR_AC207941.1_146%20LTR%2002.01.01.99%204565%20Triticum%20::%20MIPS%20repeat%20DataBase%20for%20Poaceae%2C%20Germany
	43076	43143	67	Name=REPEATMASKER_POACrepeatplus_43076_43143_Repeat_region_0025;ID=1001;coverage=0.47;hit_full_size=15382;Alias=RLX_160270;Target=RLX_160270%2012526%2012454;Note=LTR_HVVMRXALLrA0170N05_ipk21_c4_3886%20LTR%2002.01.01.99%204513%20Hordeum%20::%20MIPS%20repeat%20DataBase%20for%20Poaceae%2C%20Germany
	45635	46983	1348	Name=REPEATMASKER_POACrepeatplus_45635_46983_Repeat_region_0027;ID=1003;coverage=16.68;hit_full_size=8203;Alias=RLX_66659;Target=RLX_66659%206629%207996;Note=LTR_AC200819.1_63%20LTR%2002.01.01.99%204565%20Triticum%20::%20MIPS%20repeat%20DataBase%20for%20Poaceae%2C%20Germany
	45640	46077	437	Name=REPEATMASKER_POACrepeatplus_45640_46077_Repeat_region_0028;ID=1004;coverage=26.98;hit_full_size=1679;Alias=RLX_67003;Target=RLX_67003%201227%201679;Note=LTR_AC200789.1_31%20LTR%2002.01.01.99%204565%20Triticum%20::%20MIPS%20repeat%20DataBase%20for%20Poaceae%2C%20Germany
	65895	74074	8179	Name=REPEATMASKER_POACrepeatplus_65895_74074_Repeat_region_0041;ID=1017;coverage=78.43;hit_full_size=10403;Alias=RLX_161658;Target=RLX_161658%208162%204;Note=LTR_HVVMRXALLrA0015M01_v48_c1_3771%20LTR%2002.01.01.99%204513%20Hordeum%20::%20MIPS%20repeat%20DataBase%20for%20Poaceae%2C%20Germany
	96356	104302	7946	Name=REPEATMASKER_POACrepeatplus_96356_104302_Repeat_region_0049;ID=1025;coverage=87.92;hit_full_size=9042;Alias=RLX_66629;Target=RLX_66629%201%207950;Note=LTR_AC200777.1_17%20LTR%2002.01.01.99%204565%20Triticum%20::%20MIPS%20repeat%20DataBase%20for%20Poaceae%2C%20Germany
	104840	105782	942	Name=REPEATMASKER_POACrepeatplus_104840_105782_Repeat_region_0051;ID=1027;coverage=10.82;hit_full_size=8728;Alias=RLX_66790;Target=RLX_66790%206990%207933;Note=LTR_AM050678.1_237%20LTR%2002.01.01.99%204565%20Triticum%20::%20MIPS%20repeat%20DataBase%20for%20Poaceae%2C%20Germany
	108621	108762	141	Name=REPEATMASKER_POACrepeatplus_108621_108762_Repeat_region_0053;ID=1029;coverage=1.34;hit_full_size=11497;Alias=RLX-incomp-chim_3bSeqIt2-L-B244-Map1;Target=RLX-incomp-chim_3bSeqIt2-L-B244-Map1%20599%20446;Note=TEdenovo%20Transposable%20Element%20identification%20on%20wheat%20chromosome%203B%20made%20by%20V.%20Jamilloux%20from%20URGI
	119282	119531	249	Name=REPEATMASKER_POACrepeatplus_119282_119531_Repeat_region_0064;ID=1040;coverage=1.49;hit_full_size=16244;Alias=RLX_160036;Target=RLX_160036%208846%209087;Note=LTR_HVVMRX83khA0125I22_v78_c3_947%20LTR%2002.01.01.99%204513%20Hordeum%20::%20MIPS%20repeat%20DataBase%20for%20Poaceae%2C%20Germany
	133912	136945	3033	Name=REPEATMASKER_POACrepeatplus_133912_136945_Repeat_region_0073;ID=1049;coverage=16.75;hit_full_size=17960;Alias=RLX_66667;Target=RLX_66667%2017960%2014952;Note=LTR_AC200826.1_73%20LTR%2002.01.01.99%204565%20Triticum%20::%20MIPS%20repeat%20DataBase%20for%20Poaceae%2C%20Germany
	171802	175428	3626	Name=REPEATMASKER_POACrepeatplus_171802_175428_Repeat_region_0091;ID=1067;coverage=32.56;hit_full_size=11227;Alias=RLX_66975;Target=RLX_66975%207525%203871;Note=LTR_AC200848.1_100%20LTR%2002.01.01.99%204565%20Triticum%20::%20MIPS%20repeat%20DataBase%20for%20Poaceae%2C%20Germany
	181308	181493	185	Name=REPEATMASKER_POACrepeatplus_181308_181493_Repeat_region_0101;ID=1077;coverage=2.30;hit_full_size=8648;Alias=RLX_161236;Target=RLX_161236%201613%201415;Note=LTR_HVVMRXALLhA0660J20_v17_c1_2923%20LTR%2002.01.01.99%204513%20Hordeum%20::%20MIPS%20repeat%20DataBase%20for%20Poaceae%2C%20Germany
